# Supplementary material for: Novel Non-Cyclooxygenase Inhibitory Derivative of Sulindac Inhibits Breast Cancer Cell Growth In Vitro and Reduces Mammary Tumorigenesis in Rats
Source: Cancers (Basel). 2023 Jan 20;15(3):646. doi: 10.3390/cancers15030646 (PMC9913705; doi:10.3390/cancers15030646)
Supplement: Supplementary file 1 [file cancers-15-00646-s001.zip]

Archive with 1 entries (1 files):
- cancers-2121305-supplementary.pdf
